# Supplementary material for: Pulmonary Aspergillosis and Low HIES Score in a Family with STAT3 N-Terminal Domain Mutation
Source: J Clin Immunol. 2025 Feb 10;45(1):73. doi: 10.1007/s10875-025-01867-1 (PMC11811237; doi:10.1007/s10875-025-01867-1)
Supplement: Supplementary file 1 — (XLSX 48.8 KB) [file 10875_2025_1867_MOESM1_ESM.xlsx]

## Sheet: S.Table1
Supplemental Table 1: Rare variants in IEI genes
Gene	Genomic change	Predicted transcript/ protein change (refseq)	Variant effect	Genotype	freq gnomAD exome ALL	freq gnomAD exome FIN	rsNumber	OMIM disease, inheritance or publication	Clinical significance (ClinVar consensus)	Pathogenicity according to ACMG criteria	CADD phred	GERP++ RS	Clinical significance for index patient
STAT3	g.chr17:40500425 C>T	NM_139276: c.110G>A p.Trp37*	stopgain	heterozygous	NA	NA	NA	Autoimmune disease, multisystem, infantile-onset, 1, 615952 (3), Autosomal dominant; Hyper-IgE recurrent infection syndrome, 147060 (3), Autosomal dominant	NA	Likely pathogenic	41	5.81	Likely causative of immunodeficiency
C3	g.chr19:6707913 T>A	NM_000064: c.1873A>T p.Ile625Phe	missense	heterozygous	0.0004	0.0028	rs144432231	C3 deficiency, 613779 (3), Autosomal recessive	Likely benign	Uncertain significance	20.9	4.83	No relevance, only one heterozygous variant for recessive disease
VAV1	g.chr19:6826630 G>A	NM_005428: c.835G>A p.Val279Ile	missense	heterozygous	0.0046	0.005	rs117819421	T-CVID, Autosomal dominant, Capitani et al. 2012 doi: 10.1177/039463201202500332.	NA	Likely benign	0.003	-3.81	Likely no relevance, benign variant
F12	g.chr5:176831083 C>G	NM_000505: c.1027G>C p.Ala343Pro	missense	heterozygous	0.0031	0.0044	rs183643295	Angioedema, hereditary, type III, 610618 (3), Autosomal dominant; Factor XII deficiency, 234000 (3), Autosomal recessive	Likely benign	Likely benign	12.02	-4.77	Likely no relevance, benign variant
Pathogenic and likely pathogenic (ClinVar, ACMG) variants in OMIM-listed disease genes
Gene	Genomic change	Predicted transcript/protein change (refseq)	Variant effect	Genotype	freq gnomAD exome ALL	freq gnomAD exome FIN	rsNumber	OMIM disease, inheritance or publication	Clinical significance (ClinVar consensus)	Pathogenicity according to ACMG criteria	CADD phred	GERP++ RS	Clinical significance for index patient
STAT3	g.chr17:40500425 C>T	NM_139276: c.110G>A p.Trp37*	stopgain	heterozygous	NA	NA	NA	Autoimmune disease, multisystem, infantile-onset, 1, 615952 (3), Autosomal dominant; Hyper-IgE recurrent infection syndrome, 147060 (3), Autosomal dominant	NA	Likely pathogenic	41	5.81	Likely causative of immunodeficiency
FLG	g.chr1:152280023 G>A	NM_002016: c.7339C>T p.Arg2447*	stopgain	heterozygous	0.0034	0.0089	rs138726443	{Dermatitis, atopic, susceptibility to, 2}, 605803 (3); Ichthyosis vulgaris, 146700 (3), Autosomal dominant	Pathogenic	Benign	35	-2.88	Increased risk of atopic/allergic disease, impaired epithelial barrier integrity
GCDH	g.chr19:13008638 C>T	NM_000159: c.1204C>T p.Arg402Trp	missense	heterozygous	0.0003	0.0009	rs121434369	Glutaricaciduria, type I, 231670 (3), Autosomal recessive	other|Pathogenic|Pathogenic	Uncertain significance	35	5.45	No relevance, only one heterozygous variant for recessive disease
USH2A	g.chr1:215821963 G>C	NM_206933: c.14489C>G p.Ser4830*	stopgain	heterozygous	0.0003	0.0006	rs184351619	Retinitis pigmentosa 39, 613809 (3); Usher syndrome, type 2A, 276901 (3), Autosomal recessive	Likely benign	Likely pathogenic	54	5.63	No relevance, only one heterozygous variant for recessive disease

## Sheet: S.Table2
	Probe Name	Annotation	Accession #	NS Probe ID
1	CASP1		NM_001223.3	NM_001223.3:971
2	CASP5		NM_004347.1	NM_004347.1:580
3	CASP8		NM_001228.4	NM_001228.4:301
4	CXCL10		NM_001565.2	NM_001565.2:461
5	CXCL9		NM_002416.1	NM_002416.1:1975
6	IDO1		NM_002164.3	NM_002164.3:50
7	IFI27		NM_005532.3	NM_005532.3:390
8	IFI44		NM_006417.4	NM_006417.4:589
9	IFI44L		NM_006820.2	NM_006820.2:940
10	IFI6		NM_002038.3	NM_002038.3:432
11	IFIH1		NM_022168.2	NM_022168.2:185
12	IFIT1		NM_001548.3	NM_001548.3:1440
13	IFIT2		NM_001547.4	NM_001547.4:1995
14	IFIT3		NM_001031683.2	NM_001031683.2:1470
15	IFNA1		NM_024013.1	NM_024013.1:667
16	IFNA2		NM_000605.3	NM_000605.3:11
17	IFNB1		NM_002176.2	NM_002176.2:610
18	IFNG		NM_000619.2	NM_000619.2:970
19	IL18		NM_001562.2	NM_001562.2:48
20	IL1A		NM_000575.3	NM_000575.3:1085
21	IL1B		NM_000576.2	NM_000576.2:840
22	IL6		NM_000600.3	NM_000600.3:364
23	ISG15		NM_005101.3	NM_005101.3:305
24	JAK1		NM_002227.1	NM_002227.1:285
25	JAK2		NM_004972.3	NM_004972.3:1464
26	JAK3		NM_000215.2	NM_000215.2:1715
27	MX1		NM_002462.2	NM_002462.2:1485
28	NFKB1		NM_003998.2	NM_003998.2:1675
29	NFKB2		NM_002502.2	NM_002502.2:825
30	NFKBIA		NM_020529.1	NM_020529.1:945
31	NLRP12		NM_033297.2	NM_033297.2:2097
32	NLRP3		NM_001079821.2	NM_001079821.2:415
33	OAS1		NM_001032409.1	NM_001032409.1:805
34	REL		NM_002908.3	NM_002908.3:2067
35	RELA		NM_021975.3	NM_021975.3:1990
36	RELB		NM_006509.3	NM_006509.3:960
37	RSAD2		NM_080657.4	NM_080657.4:1037
38	SIGLEC1		NM_023068.3	NM_023068.3:5165
39	STAT1		NM_139266.1	NM_139266.1:455
40	STAT2		NM_005419.3	NM_005419.3:1390
41	STAT3		NM_003150.3	NM_003150.3:2060
42	STAT4		NM_003151.2	NM_003151.2:789
43	STAT5B		NM_012448.3	NM_012448.3:200
44	STAT6		NM_003153.3	NM_003153.3:2030
45	USP18		NM_017414.3	NM_017414.3:334
46	EEF1G	Housekeeping	NM_001404.4	NM_001404.4:1150
47	GAPDH	Housekeeping	NM_001256799.1	NM_001256799.1:386
48	HPRT1	Housekeeping	NM_000194.1	NM_000194.1:240
49	OAZ1	Housekeeping	NM_004152.2	NM_004152.2:313
50	TUBB	Housekeeping	NM_178014.2	NM_178014.2:1955

## Sheet: S.Table3
Supplemental Table 2
Gene	1) 5'-PROBE-3'
	2) 5'-PRIMER 1-3'
	3) 5'-PRIMER 2-3'
EF1a	1) 5'-agcgccggctatgcccctg-3'
	2) 5'-ctgaaccatccaggccaaat-3'
	3) 5'-gccgtgtggcaatccaat-3'
FOXP3	1) Universal Probelibrary probe #5
	2) 5'-ggcatcatcaatgaaaacca-3'
	3) 5'-tggggtcccaagtgacag-3'
TBX21	Hs00203436_m1, Thermo-Fischer Scientific
RORC2	1) Universal Probelibrary probe #87
	2) 5'agactcatcgccaaagcatc-3'
	3) 5'-tccacatgctggctacaca-3'

## Sheet: S.Table4
Symbol	log2FoldChange(patiens vs ctrls)	Padj	Up/Down-Regulation	Distance	Rank	Core P-Value	Target P-Value	Median Ratio	Average Ratio	Sphere	Route	Degrees Separation	Gene Description
CXCL9	3.12114	0.000319912616864489	Up	4.44444	494	0.02952	0.04577	0.49383	0.50348	2	STAT3[1.11111111111]CXCL12[1.11111111111]CXCL9	2	chemokine (C-X-C motif) ligand 9	10.1158/2326-6066.CIR-15-0014
ACOD1	2.39761	0.00590598354542299	Up	N/A	N/A	N/A	N/A	N/A	N/A	N/A	N/A	N/A	N/A
APOL4	1.59243	0.0353504502723857	Up	20.5435	16188	0.9672	0.02043	2.28261	2.32724	7	STAT3[1.25]RHOC[1.25]LNX1[4.34782608696]APOL4	3	apolipoprotein L, 4
MICU3	1.3214	0.0292803383520695	Up	20.2778	16162	0.96564	0.1606	2.25309	2.29714	7	STAT3[1.11111111111]PIK3CA[1.11111111111]ACTN2[1.11111111111]TNNI3[1.73611111111]MICU3	4	mitochondrial calcium uptake family, member 3
MAP3K6	-1.32886	0.0420624336456872	Down	6.19048	6682	0.39924	0.03119	0.68783	0.70128	5	STAT3[1.11111111111]MAP2K2[1.98412698413]MAP3K6	2	mitogen-activated protein kinase kinase kinase 6
MAFB	-1.33504	0.0353504502723857	Down	5	5018	0.29981	0.02276	0.55556	0.56642	5	STAT3[1.25]JUN[1.25]MAFB	2	v-maf avian musculoaponeurotic fibrosarcoma oncogene homolog B
MAP3K7CL	-1.35607	0.000892550188749233	Down	12.5847	13854	0.82775	0.02713	1.39831	1.42565	7	STAT3[1.25]MYD88[1.25]TAB3[1.69491525424]MAP3K7CL	3	MAP3K7 C-terminal like
DSC2	-1.37852	0.0169859099418614	Down	5	4752	0.28392	0.04493	0.55556	0.56642	5	STAT3[1.25]TP53[1.25]DSC2	2
TSPAN2	-1.53085	0.0440734956304547	Down	N/A	N/A	N/A	N/A	N/A	N/A	N/A	N/A	N/A	N/A
PPBP	-2.08475	0.00307234452114594	Down	4.44444	1230	0.07349	0.05545	0.49383	0.50348	3	STAT3[1.11111111111]CXCL12[1.11111111111]PPBP	2	pro-platelet basic protein (chemokine (C-X-C motif) ligand 7) DSC2
VCAM1	-2.16981	0.0160294475630364	Down	4.72222	2470	0.14758	0.13216	0.52469	0.53495	4	STAT3[1.11111111111]STAT6[1.25]VCAM1	2	vascular cell adhesion molecule 1
LTBP1	-2.1885	0.0304299208562619	Down	10.4167	10632	0.63524	0.15791	1.15741	1.18004	6	STAT3[1.11111111111]IFNG[1.11111111111]TGFB1[1.25]LTBP1	3	latent transforming growth factor beta binding protein 1
MYL9	-2.42567	0.0203297125513787	Down	4.72222	3639	0.21742	0.06811	0.52469	0.53495	4	STAT3[1.25]RHOC[1.11111111111]MYL9	2	myosin, light chain 9, regulatory
GP6	-2.49142	0.0121688384159373	Down	N/A	N/A	N/A	N/A	N/A	N/A	N/A	N/A	N/A	N/A
ADRB1	-2.53359	0.00307234452114594	Down	4.72222	3240	0.19358	0.07038	0.52469	0.53495	4	STAT3[1.25]PTGER4[1.11111111111]ADRB1	2	adrenoceptor beta 1
PF4	-2.535	0.000892550188749233	Down	4.44444	1313	0.07845	0.04995	0.49383	0.50348	3	STAT3[1.11111111111]EGF[1.11111111111]PF4	2	platelet factor 4
GNG11	-2.53916	0.000892550188749233	Down	4.72222	1764	0.1054	0.06357	0.52469	0.53495	4	STAT3[1.11111111111]PIK3CA[1.25]GNG11	2	guanine nucleotide binding protein (G protein), gamma 11
KIR2DS4	-2.64746	0.00286029989073788	Down	N/A	N/A	N/A	N/A	N/A	N/A	N/A	N/A
TRIM39-RPP21	-3.21445	0.000363373172032365	Down	N/A	N/A	N/A	N/A	N/A	N/A	N/A	N/A
PF4V1	-3.3345	1.06831894759665e-05	Down	4.72222	2833	0.16927	0.01984	0.52469	0.53495	4	STAT3[1.11111111111]CXCR4[1.25]PF4V1	2	platelet factor 4 variant 1
				Data from Connectome : https://hgc.rockefeller.edu/index.php

## Sheet: S.Table5
Symbol	log2FoldChange	FDR	Up/Down-Regulation(Patient vs Ctrl)
HLA-DQA2	11.168	1.9e-260	Up
FAM209A	6.88264	0.000740163	Up
CXCL11	6.53916	1.99e-07	Up
CXCL10	6.19948	0	Up
GCOM1	6.04439	6.83e-18	Up
C4A	5.9542	2.55e-17	Up
HLA-DRB3	5.67934	0	Up
TBX3	5.61471	6.37e-12	Up
RAI14	5.55459	6.37e-12	Up
CHURC1-FNTB	5.45943	2.57e-06	Up
ACOD1	5.21403	8.89e-58	Up
CLEC4F	5	0.000399194	Up
CBX2	4.70044	8.92e-05	Up
TVP23C-CDRT4	4.70044	0.000739948	Up
MDGA1	4.54432	2.57e-103	Up
IQSEC3	4.45943	2.47e-13	Up
CXCL9	4.31637	7.49e-28	Up
UBE2QL1	3.9386	2.74e-42	Up
CCL8	3.87304	2.41e-16	Up
CHST13	3.81762	2.87e-09	Up
AHRR	3.73533	1.26e-59	Up
LAMC3	3.58496	9.21e-06	Up
RGPD6	3.58496	0.000114045	Up
SLC44A5	3.39232	5.06e-08	Up
AMER2	3.16993	9.19e-07	Up
HSPG2	3	1.34e-31	Up
REELD1	3	7.52e-05	Up
ABCB4	2.96347	4.4e-05	Up
DBH	2.85626	1.22e-16	Up
HLA-DRB4	2.84164	0	Up
IL1A	2.82861	4.67e-133	Up
NKPD1	2.80735	9.24e-06	Up
KRT17	2.80735	0.000367856	Up
GPR157	2.76867	5.53e-06	Up
CCDC163	2.7625	9.58e-17	Up
COL18A1	2.68952	2.54e-47	Up
FAM156A	2.66297	5.53e-06	Up
KIF26A	2.64386	2.04e-09	Up
EPGN	2.51785	0.000310993	Up
ZC3H12C	2.5025	7.33e-08	Up
ROBO1	2.48543	3.72e-11	Up
PCDHB9	2.44478	6.8e-06	Up
MMP2	2.43841	2.02e-40	Up
NRP2	2.40599	3.04e-08	Up
FAM149A	2.36678	1.53e-12	Up
KLHL14	2.35755	0.000209853	Up
SH3YL1	2.35024	1.45e-89	Up
KCNJ2	2.32193	9.53e-08	Up
APOE	2.31813	1.12e-09	Up
APBA1	2.28011	1.42e-05	Up
KRT80	2.24286	5.46e-12	Up
REG4	2.23349	2.29e-05	Up
KLHL29	2.18763	5.84e-05	Up
FOXJ1	2.18587	1.52e-05	Up
CD200	2.1741	2.73e-24	Up
PNMA2	2.16993	0.00020992	Up
C3	2.1375	9.32e-28	Up
BATF2	2.12199	0.000844588	Up
ICAM1	2.1015	0	Up
MS4A14	2.0915	2.23e-23	Up
RASAL1	2.08489	1.51e-10	Up
SPC25	2.06711	1.11e-07	Up
APOL4	2.06644	3.52e-32	Up
TMEM204	2.06613	7.9e-74	Up
DNAJC25-GNG10	2.06228	9.26e-05	Up
ADAMTSL2	2.03953	1.72e-06	Up
PLGLB2	2.03395	9.99e-06	Up
ERAP2	2.03368	5.15e-104	Up
HCAR2	2.00293	1.45e-37	Up
PASK	2.0012	1.64e-305	Up
MMP28	1.99196	3.9e-05	Up
ERVH48-1	1.96743	2.9e-18	Up
ACTA2	1.96347	1.6e-05	Up
RNF165	1.95936	0.000845676	Up
RGPD3	1.9542	0.000845917	Up
FAM231D	1.95109	0.000145788	Up
PLLP	1.9463	1.3e-13	Up
KALRN	1.9419	0.000430938	Up
DSP	1.93289	7.8e-08	Up
ZNF704	1.926	1.01e-10	Up
CCZ1	1.91485	2.81e-95	Up
LRP6	1.91073	4.13e-17	Up
RNF144B	1.89162	1.05e-24	Up
MYZAP	1.87971	7.6e-08	Up
STAC2	1.87891	3.14e-13	Up
CCL20	1.87854	1.32e-08	Up
EPHB3	1.86507	0.000222886	Up
RPL17-C18orf32	1.83872	1.12e-06	Up
CYP2D6	1.8365	1.6e-05	Up
NRG1	1.83289	0.000504275	Up
HCAR3	1.82131	8.89e-24	Up
EPPK1	1.81684	7.35e-60	Up
GPNMB	1.81193	1.73e-07	Up
CDC42EP2	1.81021	8.7e-17	Up
LRP5L	1.79614	3.46e-28	Up
STEAP3	1.79586	6.13e-08	Up
SH3PXD2B	1.79141	5.54e-06	Up
TCAP	1.7909	6.62e-07	Up
SNED1	1.77923	9.21e-50	Up
ZNF554	1.77761	2.54e-06	Up
PLEKHG1	1.7669	2.52e-24	Up
TTC28	1.76081	8.29e-12	Up
ZNF117	1.75002	0.000205107	Up
MS4A1	1.73474	6.19e-46	Up
GIMAP1-GIMAP5	1.72662	2.39e-42	Up
CDC7	1.71516	6.36e-10	Up
CD79A	1.71277	1.35e-165	Up
FAM174B	1.71272	3.17e-05	Up
FADS2	1.70124	1.44e-22	Up
MICU3	1.69661	4.87e-06	Up
RAB7B	1.69032	1.28e-06	Up
CBWD6	1.6734	3.17e-05	Up
NRCAM	1.6612	8.77e-13	Up
ZC3H12B	1.65711	7.06e-05	Up
CYGB	1.65595	1.82e-29	Up
LYPD2	1.64646	1.98e-05	Up
E2F5	1.64155	4.52e-06	Up
NBEA	1.63472	4.94e-06	Up
SULT1A4	1.62456	1.52e-34	Up
FZD6	1.61775	0.000167736	Up
BEND4	1.61667	2.6e-06	Up
FAM153A	1.60219	1.84e-09	Up
EFHD1	1.58496	0.000328055	Up
LY6K	1.58496	0.000843649	Up
LOXL2	1.58496	0.000925707	Up
SOX8	1.57474	1.86e-90	Up
AFF3	1.57319	7.42e-14	Up
ZNF711	1.56478	1.9e-08	Up
USP44	1.5482	3.7e-08	Up
GLIS3	1.54432	0.000330811	Up
SLC4A1	1.53842	0.000185938	Up
LAYN	1.53783	2.39e-29	Up
ARMC9	1.53703	2.41e-15	Up
ZNF563	1.53152	4.26e-06	Up
IL1B	1.53045	0	Up
FILIP1L	1.52893	2.96e-05	Up
LRRN3	1.52412	3.9e-16	Up
CDC42EP1	1.52223	0.000205119	Up
CORO7-PAM16	1.51824	3.35e-08	Up
ZWINT	1.51687	3.84e-06	Up
BTBD11	1.51146	3.15e-163	Up
NTSR1	1.51057	2.46e-48	Up
MASTL	1.50767	1.34e-43	Up
ZNF257	1.49825	1.58e-05	Up
PVR	1.49643	2.39e-10	Up
SSH2	1.49231	7.56e-281	Up
TGM1	1.48829	0.000433476	Up
CXCL8	1.4852	2.87e-169	Up
SERF1B	1.47984	5.63e-38	Up
RRM2	1.46263	2.81e-05	Up
CYP4V2	1.4571	1.94e-26	Up
TRPM4	1.45638	2.05e-05	Up
GRB10	1.4517	6.64e-10	Up
ZNF496	1.45115	8.85e-76	Up
FAM83F	1.44956	2.33e-11	Up
CCL3	1.43721	1.79e-11	Up
TNFAIP8L2-SCNM1	1.42829	2.39e-09	Up
RBM20	1.42626	0.000310977	Up
CDH1	1.42146	4.08e-05	Up
DBNDD1	1.41895	0.000692791	Up
KANK1	1.41756	1.55e-22	Up
SARDH	1.41434	2.14e-25	Up
RAI2	1.41222	2.47e-13	Up
PFKFB2	1.4047	6.68e-16	Up
DPH3P1	1.40439	8.49e-05	Up
RASA4	1.39626	7.61e-129	Up
GIPC3	1.3953	1.78e-06	Up
CCL22	1.38981	4.76e-12	Up
LAPTM4B	1.38797	1.36e-17	Up
JUP	1.38784	2.35e-51	Up
SLC22A17	1.38635	1.81e-94	Up
SLC22A23	1.3801	5.34e-33	Up
MXRA8	1.37495	1.47e-12	Up
FCER2	1.36212	3.68e-09	Up
RGMB	1.36119	1.55e-22	Up
ZNF302	1.35566	1.04e-07	Up
MYL5	1.35147	0.000349061	Up
EPM2A	1.34994	1.64e-05	Up
AEBP1	1.34963	9.07e-47	Up
GSTM3	1.34943	5.48e-27	Up
KRT72	1.34707	9.26e-20	Up
MKL2	1.34395	8.69e-07	Up
PYGM	1.33805	2.55e-08	Up
PTX3	1.33678	4.62e-18	Up
ZNF681	1.33298	1.5e-09	Up
NOTCH3	1.33121	5.25e-07	Up
BTLA	1.32971	0.00087449	Up
CAMKK1	1.32912	5.61e-37	Up
G0S2	1.32828	1.94e-150	Up
SLC38A3	1.32578	2.51e-38	Up
SNX16	1.31259	6.85e-11	Up
CEP19	1.31208	9.79e-09	Up
VNN1	1.3101	5.06e-10	Up
CBARP	1.30009	2.4e-16	Up
FAM83H	1.29956	0.000238484	Up
FCGR1B	1.29574	5.51e-09	Up
SEC31B	1.29356	1.8e-38	Up
LRRN1	1.28843	1.59e-09	Up
EFNA1	1.28698	4.01e-09	Up
NOG	1.28513	2.36e-42	Up
CACHD1	1.28445	1.52e-05	Up
IKZF4	1.28047	6.78e-28	Up
GTF2H5	1.28011	0.000184237	Up
MARCO	1.27875	2.47e-11	Up
PIGU	1.27302	3.36e-06	Up
RIC3	1.2713	7.33e-05	Up
GOLGA8R	1.27085	2.41e-06	Up
MMP9	1.27069	1.9e-13	Up
EMC9	1.26493	8.97e-06	Up
ASF1B	1.26465	1.63e-06	Up
MAN1C1	1.26182	1.16e-73	Up
CSPG4	1.25154	0.000124491	Up
SPRY2	1.25032	2.56e-05	Up
TUBGCP5	1.24709	6.35e-08	Up
AGPAT5	1.23947	1.21e-78	Up
VIPR1	1.23696	3.34e-30	Up
CD19	1.23661	6.06e-05	Up
ANKRD26	1.23522	7.84e-08	Up
MYH10	1.23266	0.000407386	Up
NACAD	1.22948	5.75e-33	Up
RETREG1	1.22682	3.3e-75	Up
PKIA	1.22239	9.26e-20	Up
RAD54B	1.21842	0.000356491	Up
FLT1	1.21811	1.76e-69	Up
CXCL2	1.21371	1.34e-06	Up
NPIPB13	1.21178	5.82e-10	Up
RTN4RL1	1.20868	8e-12	Up
CACNA1H	1.20645	6.65e-05	Up
TBC1D31	1.20163	4.64e-05	Up
C1QTNF6	1.20053	6.45e-07	Up
GINS4	1.19704	0.000673323	Up
ARMCX4	1.19607	2.35e-12	Up
CHI3L2	1.1945	2.22e-06	Up
MC1R	1.19265	4.86e-05	Up
ALDH5A1	1.19265	1.03e-10	Up
TSHZ2	1.19265	2.82e-14	Up
GCNT4	1.18941	4.05e-23	Up
DENND5B	1.18442	0.000104239	Up
MEGF6	1.18088	9.25e-41	Up
ZBED3	1.1767	1.72e-08	Up
LZTS3	1.17598	1.81e-127	Up
ARHGEF10	1.1745	0.000157499	Up
COQ5	1.16993	0.000512862	Up
MMP14	1.1688	5.57e-20	Up
CPAMD8	1.16559	5.79e-05	Up
FOXP3	1.16428	5.32e-27	Up
ZNF154	1.16159	5.67e-18	Up
IL23A	1.16146	9.86e-06	Up
ZNF181	1.15612	0.000162526	Up
LGR4	1.1481	0.000293511	Up
CCDC180	1.14296	0.000913689	Up
SLC25A29	1.14191	3.52e-18	Up
RHOBTB3	1.1375	0.000107166	Up
LGALS2	1.13507	6.65e-08	Up
RGS1	1.13288	2.68e-269	Up
TRH	1.13222	3.27e-11	Up
ACCS	1.13111	4.09e-09	Up
ZNF155	1.1281	2.56e-10	Up
LRRC37A	1.1224	2.68e-09	Up
DIXDC1	1.12199	9.18e-09	Up
AP3S2	1.1193	2.19e-12	Up
SLC7A11	1.11681	2.44e-14	Up
PDE3B	1.11658	1.94e-115	Up
ICAM4	1.11629	0.000817172	Up
IRF1	1.11307	0	Up
ZEB1	1.11304	3.28e-199	Up
ZNF100	1.11215	2.78e-13	Up
USP53	1.1049	8.8e-40	Up
RBPMS2	1.10484	2.88e-07	Up
ZNF839	1.10046	7.03e-07	Up
FSBP	1.09785	8.07e-06	Up
FBLN2	1.09702	1.6e-08	Up
SLC25A53	1.09622	0.000954823	Up
SERPINE2	1.0872	2.29e-12	Up
DACT1	1.08597	1.92e-07	Up
PRKAR1B	1.08583	6.54e-17	Up
CSGALNACT1	1.08324	7.26e-34	Up
CUBN	1.074	0.000353175	Up
DND1	1.0731	9.34e-15	Up
ZNF175	1.07227	3.31e-09	Up
FPR3	1.06891	7e-38	Up
GRAP	1.06581	3.39e-81	Up
CDCA7L	1.06457	6.1e-07	Up
LDLRAD4	1.06316	3.35e-42	Up
PAX5	1.06274	2.56e-06	Up
PLAGL1	1.05938	1.34e-11	Up
AXL	1.05889	3.26e-08	Up
CPT1B	1.05607	2.23e-23	Up
ETS2	1.04791	3.72e-77	Up
GAL3ST4	1.04731	5.21e-08	Up
SOWAHC	1.04654	7.2e-05	Up
EPHX2	1.0465	2.83e-10	Up
CAMK4	1.04577	1.3e-106	Up
MRC2	1.04307	1.46e-06	Up
ARG2	1.04182	4.81e-26	Up
MLLT3	1.03868	4.51e-27	Up
GPRASP1	1.03064	1.31e-46	Up
RGPD8	1.02926	5.06e-38	Up
PLXNA2	1.02857	1.04e-08	Up
NBPF26	1.02505	7.06e-86	Up
CACFD1	1.02433	5.99e-06	Up
PRRT1	1.02367	6.91e-08	Up
LTBP2	1.02346	4.45e-08	Up
FAM135A	1.02046	0.000625883	Up
ZMYM2	1.02046	2.73e-78	Up
APBA2	1.02019	9.38e-164	Up
SERPINE1	1.02014	1.97e-39	Up
ZNF345	1.00985	0.000952569	Up
NET1	1.00982	1.32e-19	Up
YBEY	1.00662	1.26e-05	Up
CCR9	1.00648	4.31e-08	Up
CMSS1	1.0036	3.41e-07	Up
NEDD4L	1	3.7e-05	Up
MTSS1L	1	1.3e-09	Up
DOCK4	1	4.3e-13	Up
EDARADD	-1	0.000190975	Down
CTDSPL	-1	0.000173275	Down
ACRBP	-1.00293	2.19e-06	Down
SERPINA1	-1.00486	0	Down
WDR25	-1.00615	0.000393161	Down
CD180	-1.02449	3.7e-11	Down
MATK	-1.03849	4.21e-73	Down
MILR1	-1.03994	1.7e-05	Down
GRAMD1B	-1.04182	1.9e-22	Down
TSPAN2	-1.04439	0.000270566	Down
TMEM158	-1.04449	1.02e-12	Down
PIGV	-1.04654	7.68e-09	Down
IFITM2	-1.04728	1.82e-178	Down
MXRA7	-1.04876	3.95e-84	Down
TBX21	-1.04897	6.92e-73	Down
XCL1	-1.05092	0.000995608	Down
KLRB1	-1.05238	1.93e-51	Down
CTSW	-1.05413	1.09e-247	Down
GZMM	-1.05773	3.72e-89	Down
RAB27B	-1.06054	0.000216255	Down
FOXD2	-1.0614	0.000747146	Down
HS3ST1	-1.06326	9.53e-05	Down
TMCC3	-1.07107	1.18e-36	Down
EPSTI1	-1.07132	1.14e-21	Down
ZFYVE28	-1.0732	9.25e-36	Down
CDCP1	-1.0733	2.88e-23	Down
SIRPB1	-1.07343	5.21e-64	Down
KIAA1671	-1.078	5.97e-08	Down
GNGT2	-1.08146	2.33e-07	Down
APOBEC3G	-1.08591	6.06e-133	Down
WARS	-1.08664	1.23e-261	Down
ZDHHC11B	-1.08746	4.33e-06	Down
CCR4	-1.08768	4e-29	Down
OAS3	-1.08938	1.37e-42	Down
45177	-1.09051	5.54e-08	Down
UQCC3	-1.09686	0.000597331	Down
SNCA	-1.0984	6.3e-05	Down
PATL2	-1.10373	2.2e-12	Down
TARP	-1.10663	2.15e-45	Down
ODF3B	-1.11119	4e-17	Down
LTK	-1.11351	1.86e-11	Down
TAF1B	-1.11417	5.84e-07	Down
NTNG2	-1.11548	2.75e-07	Down
PTGDS	-1.11831	5.52e-25	Down
KRT5	-1.11879	7.11e-06	Down
SIGLEC14	-1.11991	8.1e-65	Down
RETN	-1.12221	0.000747363	Down
ITPRIPL1	-1.12457	2.76e-13	Down
DUSP18	-1.1294	1.39e-19	Down
CA2	-1.13006	4.1e-09	Down
TCF19	-1.13822	1.47e-10	Down
CD160	-1.1406	1.77e-07	Down
TMEM63C	-1.14684	8.11e-05	Down
SYNGR3	-1.14684	1.24e-05	Down
GFI1	-1.14934	2.31e-24	Down
TRIM58	-1.15056	2.5e-14	Down
SYT11	-1.15335	2.6e-41	Down
CYB561	-1.15376	5.97e-20	Down
SDC3	-1.15754	0.0002053	Down
TNFRSF9	-1.16128	1.13e-10	Down
ASCL2	-1.17444	3.35e-11	Down
FAM53B	-1.17656	0	Down
PRKAR2B	-1.1788	2.44e-25	Down
TCN2	-1.18127	2.01e-14	Down
IL15RA	-1.18804	6.54e-09	Down
SYNM	-1.19546	1.99e-32	Down
USP46	-1.20163	1.86e-13	Down
MAP3K6	-1.20645	0.000326882	Down
APOL2	-1.20983	6.66e-37	Down
MYBL1	-1.21387	1.93e-20	Down
NUAK1	-1.21412	0.000378144	Down
LPAR3	-1.21748	5.33e-05	Down
MAFB	-1.22232	2.47e-206	Down
PHLDA1	-1.23467	5.65e-110	Down
CCHCR1	-1.23925	8.57e-10	Down
DYSF	-1.23962	9.11e-47	Down
PPP2R2B	-1.24378	1.02e-09	Down
DSC2	-1.24511	0.000812943	Down
TPM1	-1.24793	1.3e-05	Down
ESAM	-1.25247	4.14e-09	Down
HLA-C	-1.25636	0	Down
GALM	-1.2588	6.29e-19	Down
DTHD1	-1.26024	0.00081271	Down
PDZD4	-1.26904	2.5e-62	Down
S1PR5	-1.2706	2.96e-154	Down
ENC1	-1.2714	7.83e-109	Down
CCZ1B	-1.29742	1.32e-47	Down
FAM129A	-1.30347	4.14e-212	Down
TUBA8	-1.31007	3.73e-09	Down
SH3BGRL2	-1.31034	1.63e-06	Down
NEO1	-1.31064	5.74e-14	Down
IL32	-1.31708	7.01e-147	Down
SERPINB2	-1.31883	1.87e-77	Down
TKTL1	-1.32386	3.1e-10	Down
F2R	-1.32393	4.83e-69	Down
AGAP1	-1.33703	1.83e-16	Down
PHLDB2	-1.33722	1.67e-50	Down
NKG7	-1.33833	0	Down
FASLG	-1.3406	5.26e-41	Down
APOBEC3C	-1.34501	1.32e-44	Down
ARHGAP6	-1.34958	0.000701916	Down
NEFH	-1.35755	0.000585143	Down
NRP1	-1.36257	6.43e-07	Down
PODXL	-1.36375	1.44e-11	Down
COLQ	-1.3686	1.37e-12	Down
CFD	-1.37831	1.01e-121	Down
OSBP2	-1.38702	0.000404199	Down
TPPP	-1.39175	1.92e-42	Down
GZMA	-1.39239	5.63e-46	Down
NPIPB2	-1.39855	0.00097695	Down
COL5A3	-1.40054	2.77e-05	Down
PERP	-1.41107	1.14e-23	Down
WHRN	-1.41545	2.96e-97	Down
L1TD1	-1.41679	1.87e-12	Down
PRSS23	-1.42084	1.3e-26	Down
ADRB2	-1.44469	6.12e-20	Down
ACHE	-1.44478	1.1e-05	Down
CCL7	-1.45066	0.000235776	Down
IER5L	-1.45118	2.81e-74	Down
KIF5C	-1.4644	1.39e-18	Down
MAP3K7CL	-1.46456	7.75e-27	Down
CXCR3	-1.46744	3.41e-273	Down
GSTM1	-1.47145	1.5e-32	Down
NFIA	-1.49476	0.000267713	Down
LOC100129083	-1.49476	0.000936749	Down
ULBP2	-1.50311	4.87e-07	Down
LOC100128242	-1.51457	3.87e-08	Down
GNLY	-1.51486	0	Down
NXPH4	-1.51842	4.31e-20	Down
SOX13	-1.52112	8.01e-23	Down
SLC4A4	-1.52356	3.48e-05	Down
PRLR	-1.53051	0.000332419	Down
PADI2	-1.53185	1.25e-13	Down
GNAZ	-1.54956	3.22e-14	Down
MCOLN2	-1.55663	3.22e-14	Down
ABCC3	-1.56884	1.55e-19	Down
OSBPL7	-1.56961	4.91e-80	Down
FEZ1	-1.57196	5.91e-53	Down
HP	-1.57817	0.000143409	Down
C5AR2	-1.58762	3.93e-10	Down
CRTAM	-1.58838	1.75e-27	Down
TNFSF9	-1.59925	2.81e-09	Down
RNASE1	-1.60358	3.06e-07	Down
CST7	-1.61233	0	Down
HIST2H2BE	-1.63756	1e-37	Down
ADAM12	-1.64386	5.2e-06	Down
RASD1	-1.65431	2.49e-07	Down
ABLIM3	-1.65578	4.2e-09	Down
SLC4A10	-1.65711	0.000678312	Down
LGR6	-1.6633	6.78e-33	Down
KLRC3	-1.66911	1.6e-05	Down
ABHD17C	-1.67624	2.33e-16	Down
DMTN	-1.68182	7.26e-34	Down
CXCR6	-1.70989	1.69e-18	Down
KIR2DL2	-1.71581	4.66e-12	Down
CCL5	-1.7236	0	Down
ARRDC4	-1.76296	1.39e-14	Down
NRGN	-1.76352	0	Down
VSTM1	-1.76467	9.64e-15	Down
TREML1	-1.76723	7.03e-18	Down
AIM2	-1.77091	4.88e-05	Down
GFI1B	-1.77479	4.06e-17	Down
CCR2	-1.78156	2.02e-109	Down
SERPING1	-1.78208	1.68e-48	Down
PPBP	-1.7897	7.35e-73	Down
TGM2	-1.79248	6.32e-62	Down
IGFBP3	-1.81885	7.21e-55	Down
ITGA2B	-1.8374	1.25e-51	Down
GP1BB	-1.85972	1.27e-83	Down
TTC16	-1.87447	2.88e-07	Down
IFNG	-1.87816	1.1e-05	Down
IFITM3	-1.88144	7.09e-281	Down
PEAR1	-1.91886	3.71e-11	Down
OASL	-1.926	3.69e-302	Down
PDE5A	-1.93289	7.74e-06	Down
F13A1	-1.93395	3.18e-149	Down
C2orf88	-1.93587	2.75e-25	Down
NT5M	-1.94029	2.7e-08	Down
CMTM5	-1.94633	3.8e-07	Down
CXCL5	-1.95936	1.04e-06	Down
MFAP3L	-1.96578	1.33e-14	Down
HIST1H3H	-1.97132	0.000730989	Down
HOXC4	-1.97303	1.04e-06	Down
MPIG6B	-1.97505	1.18e-46	Down
ALOX12	-1.97763	4.01e-11	Down
ITGB3	-1.99072	5.19e-28	Down
CAVIN2	-1.99104	1.26e-75	Down
WNT1	-1.99393	1.51e-19	Down
RORC	-1.99444	5.81e-43	Down
RGS18	-2.01131	5.34e-84	Down
GNAO1	-2.01381	3.12e-20	Down
ATL1	-2.03953	0.000466638	Down
MYO6	-2.04307	5.97e-23	Down
SPOCD1	-2.04439	0.000860714	Down
IQCJ-SCHIP1	-2.04629	4.47e-05	Down
PODN	-2.06609	4.47e-05	Down
CADM1	-2.07529	1.54e-05	Down
RGS9	-2.078	1.08e-09	Down
KLRG1	-2.08432	1.14e-15	Down
MEIS1	-2.08746	7.22e-05	Down
SLC35E4	-2.0971	1.44e-162	Down
ITGB5	-2.09849	2.27e-17	Down
ZNF683	-2.10719	5.25e-26	Down
SELP	-2.11548	1.62e-05	Down
CAMK2N1	-2.12594	1.43e-44	Down
45174	-2.13969	2.12e-28	Down
B4GALNT4	-2.14923	1.65e-12	Down
CLIC5	-2.1542	7.32e-31	Down
C2CD4D	-2.19931	7.51e-05	Down
PTMS	-2.20375	1.22e-87	Down
PARD6G	-2.23901	6.17e-43	Down
ELOVL7	-2.24101	3.27e-09	Down
CLU	-2.24716	1.84e-141	Down
MYL9	-2.25211	1.44e-28	Down
CTTN	-2.25442	4.77e-23	Down
AQP10	-2.25481	0.000205122	Down
H1F0	-2.255	9.24e-18	Down
KLRC2	-2.26303	0.00034444	Down
TUBB1	-2.26646	3.13e-226	Down
PIANP	-2.26748	4.06e-08	Down
BOK	-2.27208	6.64e-15	Down
SLC24A3	-2.27684	6.21e-06	Down
RTP5	-2.28309	1.02e-23	Down
SERF1A	-2.30367	8.47e-33	Down
CLEC1B	-2.31431	0.000207538	Down
LTBP1	-2.32193	1.38e-06	Down
SPARC	-2.33033	2.71e-164	Down
CENPF	-2.35133	2.67e-82	Down
BEND2	-2.35364	2.56e-10	Down
LAMP5	-2.3599	0.000341225	Down
NTN4	-2.38702	4.12e-12	Down
NCKAP1	-2.38802	1.26e-38	Down
TRPV4	-2.38904	6.54e-08	Down
TNFRSF4	-2.41511	1.48e-157	Down
FAXDC2	-2.42434	3.88e-33	Down
CYP4F22	-2.44184	2.45e-10	Down
NEXN	-2.45943	2.46e-10	Down
FMN1	-2.47644	3.89e-39	Down
C15orf38-AP3S2	-2.50779	3.74e-28	Down
TNFRSF18	-2.51109	6.08e-92	Down
PF4	-2.51344	7.56e-151	Down
TMEM40	-2.53998	1.45e-10	Down
APOBEC3H	-2.54432	2.45e-08	Down
ZNF365	-2.54432	1.03e-21	Down
LAG3	-2.55333	6.11e-82	Down
GTF2H2C	-2.558	0.00012041	Down
GNG11	-2.57352	1.55e-27	Down
GP9	-2.57889	1.21e-43	Down
PTCRA	-2.59048	3.75e-20	Down
ENKUR	-2.62149	2.63e-07	Down
GFPT2	-2.62693	4.99e-47	Down
CFH	-2.67807	1.37e-08	Down
GZMH	-2.67902	1.19e-256	Down
PF4V1	-2.7038	0.00032173	Down
FRMPD3	-2.73335	2.92e-26	Down
GP1BA	-2.74953	2.13e-18	Down
P2RY12	-2.80735	6.32e-05	Down
HIST1H2AC	-2.83383	1.52e-42	Down
RGS6	-2.84435	0.000798773	Down
DEFA3	-2.85193	4.34e-35	Down
IL5RA	-2.88753	0.000566959	Down
PRTN3	-2.89077	3.63e-05	Down
GZMK	-2.96773	7.85e-113	Down
LOC100287036	-3.02975	0.000160521	Down
ADRB1	-3.04439	3.82e-06	Down
VIL1	-3.11548	9.17e-05	Down
GP6	-3.15754	1.53e-08	Down
MYLK	-3.15754	5.28e-20	Down
LY6G6F	-3.20271	2.74e-08	Down
CLDN5	-3.21666	1.79e-13	Down
PDZK1IP1	-3.32992	1.44e-28	Down
RPS26	-3.38484	0	Down
SEC14L5	-3.52356	6.06e-06	Down
RASIP1	-3.70044	4.23e-11	Down
HIST1H2AE	-3.72311	7.49e-08	Down
VCAM1	-3.80735	2.19e-08	Down
CDKL2	-3.80735	0.000828829	Down
EDNRB	-3.9542	2.55e-07	Down
PLPP2	-3.98995	2.75e-07	Down
CABP5	-4.02975	2.82e-10	Down
STON2	-4.16993	0.000839372	Down
SIK1	-4.43117	0	Down
JAKMIP1	-4.52356	5.03e-12	Down
KIR2DS4	-4.73828	1.2e-98	Down
RCAN2	-4.80735	5.87e-05	Down
APOBEC3B	-4.94486	1.15e-50	Down
LOC110384692	-4.9542	8.65e-09	Down
ITGAD	-5.01495	6.55e-17	Down
GRIK4	-5.04439	6.52e-08	Down
PLGLB1	-5.08746	3e-05	Down
KIR2DS2	-5.25084	5.37e-31	Down
CLEC6A	-5.72792	0.000221332	Down
SOHLH2	-6.06609	2.64e-07	Down
FOXQ1	-6.10852	7.13e-15	Down
TBC1D3G	-7.48382	1e-18	Down
GSTT1	-7.63662	5.53e-10	Down
TRIM39-RPP21	-8.11374	3.68e-21	Down
HIST1H2BH	-8.48382	3.99e-06	Down
HLA-DRB5	-8.57983	3.42e-237	Down
LILRA3	-8.67066	1.8e-254	Down
U2AF1L5	-10.6484	7.79e-76	Down
